# Supplementary material for: Cold stress in the harvest period: effects on tobacco leaf quality and curing characteristics
Source: BMC Plant Biol. 2021 Mar 8;21:131. doi: 10.1186/s12870-021-02895-w (PMC7941949; doi:10.1186/s12870-021-02895-w)
Supplement: Supplementary file 2 — Additional file 2. Contains original data of figures and tables in the manuscript. [file 12870_2021_2895_MOESM2_ESM.xlsx]

## Sheet: Figure 1 
FIGURE 1 Most advocated curing technology for bulk curing barn in tobacco-growing areas in Laojun Mountain Town, Jianchuan County (variety: Honghuadajinyuan)
Dry bulb temperature (°C)	Wet bulb temperature (°C)	Time (h)
24	20	0
25.1	21.3	1
26.2	22.7	2
27.3	24	3
28.4	25.3	4
29.5	26.7	5
30.6	28	6
31.7	29.3	7
32.8	30.6	8
33.9	32	9
34	32	10
34	32	11
34	32	12
34	32	13
34	32	14
34	32	15
34	32	16
34	32	17
34	32	18
34	32	19
34	32	20
34	32	21
34	32	22
34	32	23
34	32	24
34	32	25
34	32	26
34	32	27
34	32	28
34.3	32.3	30
34.6	32.6	31
34.9	32.9	32
35.1	33.1	33
35.4	33.4	34
35.7	33.7	35
36	34	36
36.3	34.3	37
36.6	34.6	38
36.9	34.9	39
37.1	35.1	40
37.4	35.4	41
37.7	35.7	42
38	35.9	43
38	36	44
38	36	45
38	36	46
38	36	47
38	36	48
38	36	49
38	36	50
38	36	51
38	36	52
38	36	53
38	36	54
38	36	55
38	36	56
38	36	57
38	36	58
38	36	59
38	36	60
38	36	61
38	36	62
38	36	63
38	36	64
38	36	65
38	36	66
38	36	67
38	36	67.5
38.6	36.1	68
39.1	36.3	69
39.7	36.4	70
40.3	36.6	71
40.9	36.7	72
41.4	36.9	73
42	37	74
42	37	75
42	37	76
42	37	77
42	37	78
42	37	79
42	37	80
42	37	81
42	37	82
42	37	83
42	37	84
42	37	85
42	37	86
42	37	87
42	37	88
42	37	89
42	37	90
42	37	91
42	37	91.5
42.4	37	92
42.9	37	93
43.3	37	94
43.7	37	95
44.1	37	96
44.6	37	97
45	37	98
45.4	37	99
45.9	37	100
46.3	37	101
46.7	37	102
47.1	37	103
47.6	37	104
47.9	37	105
48	37	106
48	37	107
48	37	108
48	37	109
48	37	110
48	37	111
48	37	112
48	37	113
48	37	114
48	37	115
48	37	116
48	37	117
48	37	118
48	37	119
48	37	120
48	37	121
48.3	37	122
48.6	37	123
48.9	37	124
49.1	37	125
49.4	37	126
49.7	37	127
50	37	128
50.3	37	129
50.6	37	130
50.9	37	131
51.1	37	132
51.4	37	133
51.7	37	134
52	37	135
52.3	37	136
52.6	37	137
52.9	37	138
53.1	37	139
53.4	37	140
53.7	37	141
53.9	37	142
54	37	143
54	37	144
54	37	145
54	37	146
54	37	147
54	37	148
54	37	149
54	37	150
54	37	151
54	37	152
54	37	153
54	37	154
54	37	155
54	37	156
54	37	157
54	37	158
54	37	159
54	37	160
54	37	161
54	37	162
54	37	163
54	37	164
54	37	165
54	37	165.5
54.6	38	166
55.1	38	167
55.7	38	168
56.2	38	169
56.8	38	170
57.4	38	171
57.9	38	172
58.5	38	173
59	38	174
59.6	38	175
60.2	38	176
60.7	38	177
61.3	38	178
61.8	38	179
62.4	38	180
63	38	181
63.5	38	182
64.1	38	183
64.6	38	184
65.2	38	185
65.8	38	186
66	38.5	187
66	38.5	188
66	38.5	189
66	38.5	190
66	38.5	191
66	38.5	192
66	38.5	193
66	38.5	194
66	38.5	195
66	38.5	196
66	38.5	197
66	38.5	198
66	38.5	199
66	38.5	200
66	38.5	201
66	38.5	202
66	38.5	203
66	38.5	204
66	38.5	205
66	38.5	206
66	38.5	207
66	38.5	208
66	38.5	209
66	38.5	210
66	38.5	211
66	38.5	212
66	38.5	213

## Sheet: Figure 2
FIGURE 2 Daily precipitations, the highest temperatures and the lowest temperatures from 1 to 31 August in Jianji village, Laojun Mountain Town, Jianchuan County
Date	Precipitation	Maximum temperature	Minimum temperature
1	5.9	21.5	12.8
2	0.4	25.1	13.6
3	6.6	32.1	14.4
4	1.5	23.4	13.6
5	7.2	29.7	13.8
6	1.6	26.9	10.6
7	4.7	24.6	14.2
8	0.4	28.2	14.1
9	4.1	22.3	13
10	0	23.9	11.4
11	3.3	36.6	16.5
12	0	41.9	11.8
13	0.6	33.2	12.7
14	14.4	23.1	13.3
15	12.9	30.8	13.4
16	5.2	34.8	9.4
17	0	33.5	10.8
18	0	32.4	12.1
19	0	29.2	14.9
20	1.5	30.1	15.4
21	7.5	33	14.9
22	5.4	29.2	13.6
23	21.6	23.8	11.3
24	0	26.6	10.4
25	0	32.5	14.2
26	0	34.6	12.5
27	7.2	28.3	10.4
28	8.3	30.5	13.6
29	0.4	27.3	11.5
30	20.5	31.5	17.1
31	0.9	22.2	12.8

## Sheet: Figure 3
FIGURE 3 Temperatures and precipitations inside and outside the greenhouse during cold stress in Jianji Village, Laojun Mountain Town (16 to 17 August)
Date	Precipitation	Inside temperature	Outside temperature
1	0	13.7	12.9
2	0	14.2	13.4
3	0	15	12.9
4	0	16.1	12.4
5	0	15.2	12
6	0	16.2	12.9
7	0	16.8	13.5
8	0	19.4	15.3
9	0	19.9	15
10	0	20.6	17.2
11	0	23.3	19.2
12	0	26.5	24.7
13	0	29.8	27.8
14	0	34.6	29.5
15	0	36.2	34.8
16	0	35.1	30.7
17	0	34.8	28.1
18	0	28.5	24.5
19	0.2	25.6	18.6
20	3.2	24	15.9
21	1.8	18.3	12.5
22	0	15.6	10.1
23	0	14	9.7
24	0	13.1	9.4
25	0	12.5	10.8
26	0	13.8	10.5
27	0	14.6	11.2
28	0	16.1	11.8
29	0	17.2	11.4
30	0	17.4	12.5
31	0	18.2	13.7
32	0	20.4	13.8
33	0	21.8	13
34	0	22.1	16.3
35	0	26.9	18
36	0	27.2	21.5
37	0	25.1	22.8
38	0	28.8	27.9
39	0	33.9	31.4
40	0	34.3	32.9
41	0	35.4	33.5
42	0	29.6	26.3
43	0	26.6	20.5
44	0	25.4	17.6
45	0	21.7	13.8
46	0	18.4	13
47	0	15.2	12.5
48	0	14	11.8
49	0	14.8	11.4

## Sheet: Figure 6
FIGURE 6 Changes in the moisture content of tobacco leaves of treatments inside and outside the greenhouse at different flue-curing temperatures
Curing stage (°C)	Treatment	Moisture content	Average value
25	inside the greenhouse-1	0.8339	0.822767
	inside the greenhouse-2	0.8281
	inside the greenhouse-3	0.8063
	outside the greenhouse-1	0.7768	0.784167
	outside the greenhouse-2	0.8161
	outside the greenhouse-3	0.7596
38	inside the greenhouse-1	0.8166	0.806967
	inside the greenhouse-2	0.7727
	inside the greenhouse-3	0.8316
	outside the greenhouse-1	0.7595	0.761533
	outside the greenhouse-2	0.7299
	outside the greenhouse-3	0.7952
42	inside the greenhouse-1	0.6437	0.6923
	inside the greenhouse-2	0.692
	inside the greenhouse-3	0.7412
	outside the greenhouse-1	0.5604	0.587767
	outside the greenhouse-2	0.6262
	outside the greenhouse-3	0.5767
48	inside the greenhouse-1	0.5781	0.587233
	inside the greenhouse-2	0.5593
	inside the greenhouse-3	0.6243
	outside the greenhouse-1	0.3481	0.2631
	outside the greenhouse-2	0.1764
	outside the greenhouse-3	0.2648
54	inside the greenhouse-1	0.0704	0.2424
	inside the greenhouse-2	0.2987
	inside the greenhouse-3	0.3581
	outside the greenhouse-1	0.1377	0.174533
	outside the greenhouse-2	0.2541
	outside the greenhouse-3	0.1318

## Sheet: Figure 7
FIGURE 7 Changes in the rate of water loss from tobacco leaves of treatments inside and outside the greenhouse at different flue-curing temperatures
Curing stage (°C)	Treatment	Water loss rate	Average value
25	inside the greenhouse-1	——	——
	inside the greenhouse-2	——	——
	inside the greenhouse-3	——	——
	outside the greenhouse-1	——	——
	outside the greenhouse-2	——	——
	outside the greenhouse-3	——	——
38	inside the greenhouse-1	0.0579	0.170667
	inside the greenhouse-2	0.0787
	inside the greenhouse-3	0.3754
	outside the greenhouse-1	0.2931	0.3738
	outside the greenhouse-2	0.4477
	outside the greenhouse-3	0.3806
42	inside the greenhouse-1	0.5774	0.614167
	inside the greenhouse-2	0.6868
	inside the greenhouse-3	0.5783
	outside the greenhouse-1	0.9398	0.839267
	outside the greenhouse-2	0.8508
	outside the greenhouse-3	0.7272
48	inside the greenhouse-1	0.7608	0.817867
	inside the greenhouse-2	0.8351
	inside the greenhouse-3	0.8577
	outside the greenhouse-1	0.9724	0.971133
	outside the greenhouse-2	0.981
	outside the greenhouse-3	0.96
54	inside the greenhouse-1	0.9106	0.925467
	inside the greenhouse-2	0.917
	inside the greenhouse-3	0.9488
	outside the greenhouse-1	0.9761	0.982333
	outside the greenhouse-2	0.9824
	outside the greenhouse-3	0.9885

## Sheet: Figure 8
FIGURE 8 Antioxidant enzyme system and polyphenol oxidase activity inside and outside the greenhouse in flue-cured tobacco during bulk curing
SOD					POD					CAT					MDA					PPO
Curing stage (°C)	Treatment	SOD activity	Average value		Curing stage (°C)	Treatment	POD activity	Average value		Curing stage (°C)	Treatment	CAT activity	Average value		Curing stage (°C)	Treatment	MDA content	Average value		Curing stage (°C)	Treatment	PPO activity	Average value
25	inside the greenhouse-1	782.43	841.657		25	inside the greenhouse-1	1197.62	1216.31		25	inside the greenhouse-1	23.07	31.0133		25	inside the greenhouse-1	26.36	30.2467		25	inside the greenhouse-1	541.35	669.157
	inside the greenhouse-2	850.49				inside the greenhouse-2	1432.72				inside the greenhouse-2	26.46				inside the greenhouse-2	19.5				inside the greenhouse-2	795.82
	inside the greenhouse-3	892.05				inside the greenhouse-3	1018.59				inside the greenhouse-3	43.51				inside the greenhouse-3	44.88				inside the greenhouse-3	670.3
	outside the greenhouse-1	365.43	277.5			outside the greenhouse-1	927.76	923.057			outside the greenhouse-1	27.76	41.0667			outside the greenhouse-1	49.92	51.72			outside the greenhouse-1	454.52	584.4
	outside the greenhouse-2	210.06				outside the greenhouse-2	755.25				outside the greenhouse-2	37.19				outside the greenhouse-2	66.03				outside the greenhouse-2	595.65
	outside the greenhouse-3	257.01				outside the greenhouse-3	1086.16				outside the greenhouse-3	58.25				outside the greenhouse-3	39.21				outside the greenhouse-3	703.03
38	inside the greenhouse-1	1226.79	1062.32		38	inside the greenhouse-1	2426.76	2477.12		38	inside the greenhouse-1	120.83	111.973		38	inside the greenhouse-1	30.96	23.7367		38	inside the greenhouse-1	425.23	429.853
	inside the greenhouse-2	1028.2				inside the greenhouse-2	2707.59				inside the greenhouse-2	135.14				inside the greenhouse-2	24.83				inside the greenhouse-2	362.87
	inside the greenhouse-3	931.96				inside the greenhouse-3	2297				inside the greenhouse-3	79.95				inside the greenhouse-3	15.42				inside the greenhouse-3	501.46
	outside the greenhouse-1	723.75	674.553			outside the greenhouse-1	1973.79	1951.6			outside the greenhouse-1	44.14	46.3667			outside the greenhouse-1	28.97	33.2633			outside the greenhouse-1	751.07	496.503
	outside the greenhouse-2	805.28				outside the greenhouse-2	1789.94				outside the greenhouse-2	30.78				outside the greenhouse-2	34.76				outside the greenhouse-2	426.67
	outside the greenhouse-3	494.63				outside the greenhouse-3	2091.07				outside the greenhouse-3	64.18				outside the greenhouse-3	36.06				outside the greenhouse-3	311.77
42	inside the greenhouse-1	1096.75	1129.59		42	inside the greenhouse-1	2805.92	2876.28		42	inside the greenhouse-1	88.66	75.1567		42	inside the greenhouse-1	58.81	47.34		42	inside the greenhouse-1	841.61	841.563
	inside the greenhouse-2	958.62				inside the greenhouse-2	2647.39				inside the greenhouse-2	52.91				inside the greenhouse-2	35.5				inside the greenhouse-2	676.19
	inside the greenhouse-3	1333.39				inside the greenhouse-3	3175.53				inside the greenhouse-3	83.9				inside the greenhouse-3	47.71				inside the greenhouse-3	1006.89
	outside the greenhouse-1	912.78	921.1			outside the greenhouse-1	1215.82	1317.29			outside the greenhouse-1	83.07	64.31			outside the greenhouse-1	32.16	35.7567			outside the greenhouse-1	1672.98	1446.62
	outside the greenhouse-2	783.34				outside the greenhouse-2	1187.5				outside the greenhouse-2	63.66				outside the greenhouse-2	18.63				outside the greenhouse-2	1288.35
	outside the greenhouse-3	1067.18				outside the greenhouse-3	1548.55				outside the greenhouse-3	46.2				outside the greenhouse-3	56.48				outside the greenhouse-3	1378.54
48	inside the greenhouse-1	321.02	354.457		48	inside the greenhouse-1	1276.55	1195.13		48	inside the greenhouse-1	43.66	44.69		48	inside the greenhouse-1	75.5	69.6333		48	inside the greenhouse-1	1485.13	1416.15
	inside the greenhouse-2	447.16				inside the greenhouse-2	914.18				inside the greenhouse-2	28.33				inside the greenhouse-2	56.06				inside the greenhouse-2	1517.29
	inside the greenhouse-3	295.19				inside the greenhouse-3	1394.65				inside the greenhouse-3	62.08				inside the greenhouse-3	77.34				inside the greenhouse-3	1246.02
	outside the greenhouse-1	186.14	143.857			outside the greenhouse-1	717.58	681.27			outside the greenhouse-1	29.31	24.66			outside the greenhouse-1	70.93	70.42			outside the greenhouse-1	658.11	754.04
	outside the greenhouse-2	94.25				outside the greenhouse-2	832.77				outside the greenhouse-2	35.6				outside the greenhouse-2	86.26				outside the greenhouse-2	789.27
	outside the greenhouse-3	151.18				outside the greenhouse-3	493.46				outside the greenhouse-3	9.07				outside the greenhouse-3	54.07				outside the greenhouse-3	814.74
54	inside the greenhouse-1	46.96	89.8267		54	inside the greenhouse-1	463.95	485.34		54	inside the greenhouse-1	19.35	38.3833		54	inside the greenhouse-1	65.66	62.0533		54	inside the greenhouse-1	275.36	296.783
	inside the greenhouse-2	138.6				inside the greenhouse-2	645.58				inside the greenhouse-2	26.76				inside the greenhouse-2	67.61				inside the greenhouse-2	234.91
	inside the greenhouse-3	83.92				inside the greenhouse-3	346.49				inside the greenhouse-3	69.04				inside the greenhouse-3	52.89				inside the greenhouse-3	380.08
	outside the greenhouse-1	60.25	74.6433			outside the greenhouse-1	357.98	270.86			outside the greenhouse-1	41.25	29.6767			outside the greenhouse-1	120.24	128.707			outside the greenhouse-1	115.62	221.677
	outside the greenhouse-2	96.65				outside the greenhouse-2	342.33				outside the greenhouse-2	16.73				outside the greenhouse-2	111.81				outside the greenhouse-2	215.94
	outside the greenhouse-3	67.03				outside the greenhouse-3	112.27				outside the greenhouse-3	31.05				outside the greenhouse-3	154.07				outside the greenhouse-3	333.47

## Sheet: Table 1
TABLE 1 Parameters of microstructures of fresh tobacco leaves in treatments inside and outside the greenhouse
Treatment	Thickness of upper epidermis（um）	Palisade tissue thickness（um）	Sponge tissue thickness（um）	Thickness of lower epidermis（um）	Thickness of lamina (µm)	Palisade tissue thickness / Sponge tissue thickness（um）
inside the greenhouse-1	21.05	128.95	157.89	18.42	326.32	——
inside the greenhouse-2	31.26	121.05	142.11	28.95	322.37	——
inside the greenhouse-3	22.37	119.74	165.79	26.42	334.21	——
inside the greenhouse-4	36.47	81.58	175.36	42.11	346.05	——
inside the greenhouse-5	44.74	86.84	182.89	36.84	351.32	——
inside the greenhouse-6	26.32	123.68	148.68	31.58	330.26	——
Average value	30.37	110.31	162.12	30.72	335.09	0.68
outside the greenhouse-1	18.05	55.91	62.37	10.75	144.09	——
outside the greenhouse-2	17.53	47.31	66.67	10.14	113.38	——
outside the greenhouse-3	13.38	58.06	62.48	8.36	141.94	——
outside the greenhouse-4	17.2	51.61	64.52	8.6	139.27	——
outside the greenhouse-5	12.9	60.22	47.31	6.45	128.82	——
outside the greenhouse-6	15.85	49.46	49.19	12.9	131.08	——
Average value	15.82	53.76	58.76	9.53	133.1	0.91

## Sheet: Table 2
TABLE 2 SPAD values and contents of plamochromic pigments in tobacco leaves inside and outside the greenhouse in various stages of flue-curing
Curing stage (°C)	Treatment	SPAD	Average value
25	inside the greenhouse-1	31.4	36.2167	Curing stage (°C)	Treatment	Lutein (µg/g)	Average value	Chlorophyll a (µg/g)	Average value	Chlorophyll b (µg/g)	Average value	β-carotene (µg/g)	Average value
	inside the greenhouse-2	34.5		25	inside the greenhouse-1	93.3407	150.3	129.887	286.064	77.8265	202.988	1306.25	1940.38
	inside the greenhouse-3	42.4			inside the greenhouse-2	255.585		532.992		372.124		3304.77
	inside the greenhouse-4	30.2			inside the greenhouse-3	101.976		195.312		159.014		1210.11
	inside the greenhouse-5	43.6
	inside the greenhouse-6	35.2			outside the greenhouse-1	87.9756	93.2747	140.409	114.913	108.282	87.1806	1188.67	1207.53
					outside the greenhouse-2	90.9561		104.915		69.9656		1158.13
	outside the greenhouse-1	28.2	30.5667		outside the greenhouse-3	100.893		99.4162		83.2936		1275.78
	outside the greenhouse-2	33.5
	outside the greenhouse-3	23.4		38	inside the greenhouse-1	328.807	248.586	175.319	105.946	69.5775	42.7219	4830.24	3657.98
	outside the greenhouse-4	27.9			inside the greenhouse-2	117.321		36.9266		12.797		2049.06
	outside the greenhouse-5	32			inside the greenhouse-3	299.63		105.591		45.7912		4094.65
	outside the greenhouse-6	38.4
					outside the greenhouse-1	90.4863	118.397	14.9849	13.3742	8.25011	7.93659	1274.45	1573.64
38	inside the greenhouse-1	15.7	14.8667		outside the greenhouse-2	139.141		10.5517		6.86655		1703.34
	inside the greenhouse-2	17.6			outside the greenhouse-3	125.564		14.5861		8.69311		1743.12
	inside the greenhouse-3	12.3
	inside the greenhouse-4	19.4		42	inside the greenhouse-1	308.659	297.137	39.0016	64.2031	21.416	26.7986	4105.28	4127.06
	inside the greenhouse-5	10.9			inside the greenhouse-2	284.102		57.1983		25.889		4000
	inside the greenhouse-6	13.3			inside the greenhouse-3	298.65		96.4093		33.0907		4275.89
	outside the greenhouse-1	12.8	13.3833		outside the greenhouse-1	106.757	112.313	5.23388	5.11557	3.74619	3.67676	1376.75	1669.27
	outside the greenhouse-2	11.6			outside the greenhouse-2	136.129		3.25673		2.47634		1987.67
	outside the greenhouse-3	16.7			outside the greenhouse-3	94.0536		6.85612		4.80776		1643.39
	outside the greenhouse-4	19.8
	outside the greenhouse-5	12.2		48	inside the greenhouse-1	259.732	245.147	35.8719	45.7708	10.9618	17.0092	5178.17	4489.59
	outside the greenhouse-6	7.2			inside the greenhouse-2	320.285		93.0016		35.3975		5676.87
					inside the greenhouse-3	155.426		8.43871		4.66815		2613.72
42	inside the greenhouse-1	8.7	9.78333
	inside the greenhouse-2	12.8			outside the greenhouse-1	117.44	115.359	3.31132	4.83467	2.55669	3.49406	1743.11	1800.61
	inside the greenhouse-3	7.8			outside the greenhouse-2	151.594		5.5404		3.83715		2476.32
	inside the greenhouse-4	9.7			outside the greenhouse-3	77.0437		5.65229		4.08834		1182.39
	inside the greenhouse-5	10.3
	inside the greenhouse-6	9.4		54	inside the greenhouse-1	178.096	206.638	6.44533	13.3328	2.33055	4.39755	2862.16	3524.01
					inside the greenhouse-2	211.689		18.4733		7.51129		3794.01
	outside the greenhouse-1	7.9	9.5		inside the greenhouse-3	230.129		15.0798		3.35081		3915.86
	outside the greenhouse-2	9.7
	outside the greenhouse-3	10.9			outside the greenhouse-1	135.075	139.424	4.07741	3.88172	2.84935	2.52985	1884.09	1888.94
	outside the greenhouse-4				outside the greenhouse-2	131.92		4.88857		2.51312		1887.47
	outside the greenhouse-5				outside the greenhouse-3	151.279		2.67919		2.22706		1895.26
	outside the greenhouse-6
				Initially flue-cured tobacco leaves	inside the greenhouse-1	275.373	248.999	59.7085	43.7502	24.1893	17.4146	3814.74	3794.68
48	inside the greenhouse-1	6.3	8.03333		inside the greenhouse-2	162.39		17.4938		5.90844		2754.75
	inside the greenhouse-2	7.4			inside the greenhouse-3	309.235		54.0482		22.1462		4814.54
	inside the greenhouse-3	9.1
	inside the greenhouse-4	7.9			outside the greenhouse-1	125.191	122.228	4.98874	6.73893	3.90162	4.82835	1652.05	1783.31
	inside the greenhouse-5	8.3			outside the greenhouse-2	138.737		8.42409		6.14818		2167.9
	inside the greenhouse-6	9.2			outside the greenhouse-3	102.756		6.80396		4.43525		1529.98
	outside the greenhouse-1	10.5	7.8
	outside the greenhouse-2	8
	outside the greenhouse-3	4.8
	outside the greenhouse-4	6.9
	outside the greenhouse-5	7.4
	outside the greenhouse-6	9.2
54	inside the greenhouse-1	6.7	6.2
	inside the greenhouse-2	6.5
	inside the greenhouse-3	5.3
	inside the greenhouse-4	6.2
	inside the greenhouse-5	7.3
	inside the greenhouse-6	5.2
	outside the greenhouse-1	4.2	2.95
	outside the greenhouse-2	3.1
	outside the greenhouse-3	1.7
	outside the greenhouse-4	3.6
	outside the greenhouse-5	2.2
	outside the greenhouse-6	2.9

## Sheet: Table 3
TABLE 3 The contents of conventional chemical substances and polyphenols in tobacco leaves treated inside and outside the greenhouse in different curing stages
		Conventional chemical compositions (%)										Polyphenols (mg/g)
Curing stage (°C)	Treatment	Total sugar	Reducing sugar	Total nitrogen	Nicotine	Potassium oxide	Water soluble chlorine	Starch	Protein	Ratio of sugar to alkali	Ratio of nitrogen to alkali	Neochlorogenic acid	Chlorogenic acid	Caffeic acid	Scopoletin	Rutin	Kaempferol-3-O-rutinoside
25	inside the greenhouse-1	7.03463	5.22758	1.4812	1.49095	1.83253	0.1511	40.3446	6.94938	4.72	0.99	0.56	6.34	0.06	0.36	4.72	0.04
	inside the greenhouse-2	10.4307	5.00505	2.3998	3.51674	2.20964	0.1533	18.9869	10.9713	2.97	0.68	1.03	13.38	0.23	0.11	10.59	0.07
	inside the greenhouse-3	10.6281	5.34989	1.5537	1.98568	1.76024	0.0613	39.6616	7.4675	5.35	0.78	0.88	6.63	0.11	0.21	6.87	0.14
	outside the greenhouse-1	7.65053	3.628	1.4992	1.82842	1.38795	0.039	36.0304	6.9025	4.18	0.82	0.85	7.31	0.14	0.17	7.63	0.13
	outside the greenhouse-2	7.27811	4.17253	1.6521	2.19421	1.49277	0.0506	41.0516	6.93062	3.32	0.75	1.07	13.37	0.23	0.12	8.64	0.13
	outside the greenhouse-3	7.86653	3.57674	1.4506	2.35495	1.41205	0.0971	42.7424	6.78	3.34	0.62	1.15	9.48	0.18	0.15	6.66	0.13
38	inside the greenhouse-1	26.4566	12.8157	2.4872	3.88284	3.40241	0.1986	2.5074	7.745	6.81	0.64	1.22	16.52	0.17	0.08	11.31	0.14
	inside the greenhouse-2	31.3547	18.4617	2.2795	3.91284	2.08283	0.3972	6.3862	6.39125	8.01	0.58	2.22	11.63	0.12	0.08	8.65	0.16
	inside the greenhouse-3	32.4091	16.7168	2.0158	2.51853	2.77319	0.127	3.685	7.15437	12.87	0.8	2.1	21.61	0.21	0.08	14.09	0.2
	outside the greenhouse-1	32.1701	23.4117	1.4284	1.81747	1.80271	0.2083	19.5714	5.4925	17.7	0.79	2.43	18.85	0.17	0.06	13.88	0.16
	outside the greenhouse-2	37.6936	24.4997	1.5979	2.46232	2.41446	0.1667	8.6179	5.625	15.31	0.65	2.33	13.97	0.16	0.06	11	0.24
	outside the greenhouse-3	40.9964	27.2782	1.2868	1.404	2.15	0.0292	11.5649	5.09687	29.2	0.92	2.63	22.56	0.19	0.14	14.62	0.16
42	inside the greenhouse-1	15.4892	9.61674	2.6521	3.018	3.79518	0.1199	1.3033	7.81125	5.13	0.88	2.06	11.54	0.14	0.06	9.34	0.07
	inside the greenhouse-2	24.1358	17.1345	2.3255	2.86116	3.01807	0.1521	2.0661	6.96437	8.44	0.81	2.01	14.75	0.21	0.07	14.47	0.09
	inside the greenhouse-3	16.7263	7.84168	2.9	3.66821	3.9	0.1455	0.8296	8.75125	4.56	0.79	2.17	14.75	0.19	0.07	12.68	0.08
	outside the greenhouse-1	39.6468	29.9547	1.6053	1.91863	1.4	0.0281	7.7986	5.85187	20.66	0.84	2.72	13.27	0.15	0.07	10.44	0.11
	outside the greenhouse-2	33.7184	27.1137	1.8268	2.83453	2.16867	0.0648	7.6297	5.8075	11.9	0.64	4.08	11.53	0.23	0.14	11.45	0.13
	outside the greenhouse-3	34.8297	25.6088	1.6972	1.97337	1.53373	0.0984	10.7219	6.57125	17.65	0.86	2.18	7.93	0.14	0.07	9.06	0.12
48	inside the greenhouse-1	31.5639	16.9777	2.335	2.954	2.56506	0.1274	3.7852	7.82125	10.69	0.79	2.71	15.31	0.23	0.1	11.54	0.1
	inside the greenhouse-2	5.97505	1.28653	2.6838	2.92337	3.86747	0.246	0.2865	7.87125	2.04	0.92	2.94	20.61	0.31	0.17	13.87	0.08
	inside the greenhouse-3	27.4039	17.6594	2.1632	2.53989	2.49036	0.1612	3.2474	7.41375	10.79	0.85	3.2	19.36	0.3	0.06	13.23	0.09
	outside the greenhouse-1	34.2985	23.0778	2.0052	2.57653	1.59036	0.079	6.3837	6.82312	13.31	0.78	2.78	18.04	0.2	0.08	12.68	0.08
	outside the greenhouse-2	31.5266	20.0917	2.2561	4.45779	1.56627	0.114	3.8725	6.36812	7.07	0.51	3.1	23.29	0.37	0.13	14.69	0.09
	outside the greenhouse-3	33.7698	25.8962	1.7016	1.54726	2.13012	0.0239	11.976	6.47625	21.83	1.1	2.75	23.82	0.28	0.14	15.12	0.07
54	inside the greenhouse-1	16.946	8.55874	2.2355	3.694	3.4759	0.1039	0.3738	7.77625	4.59	0.61	2.54	17.78	0.27	0.07	13.28	0.07
	inside the greenhouse-2	30.4634	16.6514	1.927	2.68926	2.92771	0.1293	2.5204	6.81125	11.33	0.72	1.98	14.23	0.25	0.05	10.31	0.07
	inside the greenhouse-3	14.0389	5.34232	2.3874	3.66926	3.92169	0.1771	0.1873	7.18562	3.83	0.65	3.09	20.82	0.31	0.06	14.53	0.09
	outside the greenhouse-1	38.0972	24.7548	1.5194	1.76158	2.57229	0.0426	4.5138	5.25875	21.63	0.86	3.14	14.81	0.22	0.05	10.28	0.12
	outside the greenhouse-2	33.4541	21.068	1.7458	2.47642	1.55181	0.0463	4.9903	5.80812	13.51	0.7	3.71	12.9	0.18	0.19	10.2	0.11
	outside the greenhouse-3	37.3828	23.8746	1.6625	2.13284	1.0794	0.1801	6.7011	5.93062	17.53	0.78	2.19	13.4	0.18	0.13	9.88	0.07
Initially flue-cured tobacco leaves	inside the greenhouse-1	16.2018	9.20684	2.3526	2.62832	2.84699	0.2113	0.7744	7.10187	6.16	0.9	2.64	17.43	0.24	0.1	11.62	0.05
	inside the greenhouse-2	30.0905	19.0319	2.2208	3.32295	2.4988	0.1894	2.2584	6.65375	9.06	0.67	2.98	19.5	0.28	0.12	12.73	0.07
	inside the greenhouse-3	17.6569	9.66916	2.4009	2.30463	4.0241	0.1586	0.7729	8.59	7.66	1.04	2.46	17.72	0.22	0.07	12.41	0.06
	outside the greenhouse-1	30.1974	22.7024	2.1106	2.21684	1.9747	0.0884	6.5476	6.84687	13.62	0.95	2.66	15.49	0.25	0.06	10.76	0.07
	outside the greenhouse-2	30.1212	24.1131	2.0344	2.93032	2.14699	0.0573	8.9559	7.0325	10.28	0.69	2.73	16.98	0.25	0.05	12.16	0.09
	outside the greenhouse-3	32.3246	26.4411	1.8722	2.60032	2.09398	0.0377	9.9303	6.5875	12.43	0.72	3.09	19.29	0.3	0.07	12.99	0.09

## Sheet: Table 4
TABLE 4 Economic properties inside and outside the greenhouse of flue-cured tobacco
Treatment	Yield（kg·hm-2）	Output value（dollar·hm-2）	Proportion of middle and top grade tobacco（%）	Average price（dollar/kg）
inside the greenhouse-1	2193.14	8449.1	72.34	3.63
inside the greenhouse-2	2472.58	7786.97	76.13	3.55
inside the greenhouse-3	2314.68	8301.2	69.67	3.38
outside the greenhouse-1	1868.57	6228.41	63.25	2.81
outside the greenhouse-2	2151.57	5116.9	50.5	2.76
outside the greenhouse-3	2132.71	5310.56	45.09	2.57

[truncated: 2 more sheets: Table 5, Supplement Figure 1]
